# Supplementary material for: Bacterial cell division protein FtsZ complexes with a phage protein to activate bacterial immunity
Source: Nat Microbiol. 2026 Jun 12;11(8):2266–78. doi: 10.1038/s41564-026-02384-6 (PMC13423816; doi:10.1038/s41564-026-02384-6)
Supplement: Supplementary file 5 — Statistical source data for figures. [file 41564_2026_2384_MOESM5_ESM.xlsx]

## Sheet: Fig. 1H
Time(min)	Gp0.4+EV +glu			Gp0.4+EV +ara			Gp0.4+CapRelEbc +glu			Gp0.4+CapRelEbc +ara			Gp0.4+CapRelEbc(Y153A) +glu			Gp0.4+CapRelEbc(Y153A) +ara
0	0.177	0.168	0.164	0.172	0.176	0.167	0.169	0.18	0.162	0.168	0.17	0.16	0.196	0.162	0.175	0.197	0.171	0.174
15	0.221	0.229	0.22	0.213	0.226	0.214	0.214	0.237	0.219	0.201	0.214	0.201	0.247	0.232	0.238	0.241	0.215	0.225
30	0.283	0.308	0.286	0.261	0.29	0.265	0.275	0.31	0.285	0.236	0.256	0.235	0.311	0.295	0.311	0.292	0.275	0.282
45	0.376	0.41	0.368	0.329	0.361	0.336	0.364	0.408	0.374	0.278	0.299	0.269	0.4	0.39	0.406	0.358	0.345	0.351
60	0.458	0.525	0.459	0.392	0.427	0.391	0.449	0.515	0.471	0.317	0.343	0.298	0.488	0.497	0.508	0.416	0.418	0.42
75	0.584	0.673	0.608	0.464	0.547	0.499	0.567	0.661	0.604	0.366	0.399	0.347	0.599	0.643	0.649	0.48	0.511	0.52
90	0.703	0.797	0.739	0.549	0.636	0.582	0.696	0.78	0.731	0.407	0.474	0.374	0.71	0.795	0.768	0.557	0.652	0.599
120	0.816	0.971	0.874	0.676	0.759	0.674	0.829	0.955	0.87	0.514	0.553	0.448	0.85	0.943	0.902	0.677	0.751	0.772

## Sheet: Fig. 2C
Time(min)	Gp0.4+EV +glu			Gp0.4+EV +ara			Gp0.4+CapRelEbc+glu			Gp0.4+CapRelEbc +ara			Gp0.4+CapRelEbc(Y153A) +glu			Gp0.4+CapRelEbc(Y153A) +ara
0	0.114	0.112	0.119	0.115	0.112	0.119	0.115	0.123	0.113	0.109	0.121	0.112	0.119	0.129	0.12	0.111	0.118	0.129
15	0.128	0.151	0.141	0.125	0.147	0.141	0.126	0.16	0.137	0.13	0.154	0.149	0.131	0.172	0.141	0.132	0.162	0.144
30	0.164	0.176	0.194	0.158	0.173	0.188	0.165	0.192	0.186	0.162	0.181	0.183	0.168	0.198	0.189	0.166	0.185	0.196
45	0.202	0.223	0.245	0.197	0.219	0.247	0.202	0.247	0.243	0.194	0.231	0.232	0.211	0.26	0.244	0.209	0.237	0.253
60	0.245	0.296	0.322	0.241	0.289	0.312	0.247	0.326	0.301	0.238	0.295	0.294	0.266	0.336	0.319	0.253	0.305	0.322
75	0.308	0.354	0.384	0.289	0.34	0.363	0.309	0.396	0.365	0.292	0.357	0.352	0.338	0.408	0.381	0.306	0.373	0.382
90	0.387	0.473	0.496	0.366	0.433	0.455	0.391	0.513	0.472	0.368	0.453	0.449	0.401	0.526	0.483	0.383	0.471	0.472
120	0.576	0.649	0.66	0.528	0.62	0.609	0.568	0.686	0.661	0.525	0.633	0.614	0.573	0.704	0.657	0.543	0.642	0.635

## Sheet: Fig. 2E
Time(min)	SulA+EV +glu			SulA+EV +ara			SulA+CapRelEbc +glu			SulA+CapRelEbc +ara
0	0.108	0.107	0.109	0.108	0.115	0.109	0.109	0.104	0.108	0.107	0.106	0.111
15	0.133	0.143	0.14	0.127	0.146	0.135	0.133	0.138	0.14	0.129	0.134	0.142
30	0.163	0.18	0.169	0.151	0.176	0.155	0.164	0.178	0.167	0.152	0.163	0.166
45	0.196	0.21	0.208	0.175	0.202	0.188	0.2	0.213	0.207	0.184	0.191	0.199
60	0.246	0.264	0.268	0.208	0.242	0.235	0.249	0.268	0.262	0.212	0.231	0.242
75	0.307	0.323	0.325	0.245	0.273	0.268	0.311	0.33	0.314	0.249	0.264	0.276
90	0.385	0.377	0.406	0.294	0.31	0.338	0.387	0.392	0.393	0.296	0.311	0.328
120	0.539	0.477	0.605	0.409	0.399	0.48	0.536	0.506	0.575	0.396	0.399	0.441

## Sheet: Fig. 2F
Time(min)	kil(lambda)+EV +glu			kil(lambda)+EV +ara			kil(lambda)+CapRelEbc +glu			kil(lambda)+CapRelEbc +ara
0	0.117	0.119	0.108	0.116	0.12	0.105	0.114	0.114	0.114	0.115	0.118	0.113
15	0.145	0.178	0.152	0.143	0.163	0.143	0.144	0.176	0.149	0.147	0.177	0.142
30	0.181	0.216	0.191	0.174	0.19	0.174	0.181	0.213	0.191	0.176	0.205	0.174
45	0.234	0.267	0.239	0.212	0.228	0.213	0.225	0.262	0.234	0.214	0.244	0.205
60	0.286	0.334	0.304	0.251	0.269	0.262	0.287	0.337	0.29	0.252	0.294	0.248
75	0.362	0.425	0.387	0.295	0.335	0.325	0.36	0.432	0.376	0.294	0.354	0.3
90	0.452	0.54	0.48	0.359	0.424	0.395	0.45	0.551	0.467	0.355	0.432	0.355
120	0.666	0.693	0.701	0.512	0.563	0.573	0.678	0.707	0.703	0.507	0.582	0.537
150	0.823	0.927	0.802	0.686	0.776	0.708	0.83	0.942	0.804	0.68	0.808	0.663

## Sheet: Fig. 2G
Time(min)	kil(Rac)+EV +glu			kil(Rac)+EV +ara			kil(Rac)+CapRelEbc +glu			kil(Rac)+CapRelEbc +ara
0	0.111	0.116	0.111	0.112	0.118	0.114	0.114	0.112	0.112	0.117	0.115	0.112
15	0.138	0.181	0.148	0.14	0.172	0.146	0.143	0.176	0.154	0.144	0.164	0.147
30	0.177	0.219	0.187	0.167	0.203	0.18	0.183	0.214	0.195	0.172	0.193	0.18
45	0.226	0.275	0.231	0.209	0.244	0.213	0.232	0.266	0.242	0.216	0.234	0.221
60	0.28	0.348	0.286	0.248	0.298	0.261	0.289	0.338	0.302	0.253	0.286	0.266
75	0.354	0.44	0.365	0.297	0.356	0.327	0.366	0.423	0.388	0.3	0.356	0.322
90	0.448	0.565	0.456	0.365	0.445	0.385	0.464	0.549	0.481	0.37	0.417	0.384
120	0.663	0.725	0.676	0.543	0.581	0.562	0.696	0.71	0.709	0.53	0.57	0.618
150	0.848	0.955	0.777	0.697	0.794	0.679	0.868	0.945	0.808	0.696	0.766	0.678

## Sheet: Fig. 3B
beta-gal activity (A.U.)	RelB + RelE	Gp0.4 + EV	EV + FtsZ	Gp0.4 + FtsZ	Gp0.4 W28L + FtsZ	Gp0.4 L35P + FtsZ
	126.05	0	-16.2338	232.119	-2.11327	-6.81354
	148.214	4.03551	16.9062	319.767	6.0024	6.37755
	148.214	4.03551	8.45309	328.073	12.0048	-6.37755
	152.566	9.85222	9.52381	260.771

## Sheet: Fig. 3I (left)
time (hr)	EV + EV									EV + Gp0.4									capRel + Gp0.4									EV + T14S									capRel + T14S									EV + A12K
0.25	0.134	0.145	0.146	0.142	0.144	0.147	0.149	0.144	0.155	0.143	0.14	0.134	0.137	0.137	0.136	0.148			0.151	0.149	0.139	0.138	0.149	0.144	0.148	0.144		0.142	0.144	0.148	0.141	0.144	0.14	0.147			0.145	0.139	0.141	0.151	0.149	0.153	0.137	0.154	0.148	0.142	0.142	0.136	0.14
0.5	0.135	0.145	0.146	0.142	0.144	0.146	0.147	0.142	0.156	0.14	0.139	0.135	0.137	0.137	0.136	0.147			0.15	0.148	0.138	0.138	0.145	0.144	0.148	0.145		0.143	0.145	0.148	0.14	0.143	0.14	0.146			0.146	0.138	0.141	0.15	0.148	0.153	0.137	0.155	0.148	0.142	0.142	0.136	0.14
0.75	0.135	0.144	0.146	0.142	0.144	0.146	0.146	0.141	0.156	0.14	0.138	0.136	0.138	0.137	0.136	0.147			0.149	0.148	0.138	0.139	0.145	0.144	0.147	0.145		0.143	0.145	0.148	0.14	0.143	0.14	0.146			0.146	0.138	0.141	0.15	0.148	0.153	0.137	0.155	0.148	0.142	0.142	0.136	0.142
1	0.136	0.145	0.145	0.142	0.144	0.146	0.146	0.141	0.157	0.14	0.138	0.136	0.138	0.138	0.137	0.147			0.149	0.148	0.138	0.139	0.145	0.144	0.147	0.145		0.143	0.145	0.148	0.14	0.144	0.141	0.146			0.147	0.139	0.142	0.151	0.149	0.153	0.138	0.155	0.149	0.143	0.142	0.136	0.143
1.25	0.136	0.146	0.145	0.143	0.145	0.147	0.147	0.142	0.157	0.14	0.138	0.136	0.138	0.139	0.137	0.148			0.15	0.148	0.138	0.139	0.145	0.145	0.147	0.145		0.144	0.146	0.149	0.141	0.144	0.141	0.146			0.148	0.139	0.143	0.152	0.15	0.154	0.139	0.156	0.15	0.144	0.143	0.137	0.143
1.5	0.137	0.146	0.146	0.144	0.146	0.148	0.148	0.142	0.157	0.14	0.139	0.137	0.139	0.139	0.138	0.148			0.15	0.148	0.139	0.139	0.145	0.145	0.147	0.145		0.145	0.147	0.15	0.141	0.145	0.142	0.147			0.149	0.141	0.143	0.152	0.151	0.155	0.14	0.157	0.151	0.144	0.144	0.138	0.144
1.75	0.138	0.148	0.147	0.145	0.147	0.149	0.149	0.143	0.158	0.142	0.14	0.138	0.14	0.14	0.139	0.149			0.15	0.148	0.139	0.14	0.146	0.146	0.148	0.145		0.146	0.148	0.151	0.142	0.146	0.143	0.149			0.15	0.142	0.145	0.154	0.152	0.156	0.142	0.159	0.152	0.146	0.145	0.139	0.146
2	0.14	0.149	0.149	0.147	0.149	0.151	0.15	0.145	0.159	0.143	0.141	0.14	0.141	0.142	0.14	0.151			0.151	0.149	0.139	0.14	0.146	0.146	0.148	0.146		0.148	0.149	0.152	0.144	0.148	0.144	0.15			0.153	0.144	0.147	0.156	0.154	0.159	0.144	0.161	0.154	0.147	0.147	0.141	0.147
2.25	0.142	0.151	0.151	0.149	0.151	0.153	0.152	0.147	0.161	0.145	0.143	0.141	0.143	0.144	0.142	0.153			0.151	0.15	0.14	0.141	0.147	0.147	0.149	0.146		0.149	0.151	0.154	0.146	0.15	0.146	0.152			0.156	0.147	0.15	0.159	0.157	0.161	0.147	0.164	0.157	0.15	0.149	0.144	0.149
2.5	0.144	0.155	0.153	0.152	0.154	0.156	0.155	0.15	0.164	0.147	0.146	0.144	0.145	0.146	0.145	0.156			0.152	0.15	0.141	0.141	0.148	0.148	0.149	0.147		0.152	0.154	0.157	0.149	0.153	0.149	0.155			0.159	0.151	0.154	0.163	0.161	0.165	0.151	0.168	0.16	0.153	0.152	0.147	0.153
2.75	0.148	0.158	0.157	0.156	0.158	0.16	0.159	0.154	0.167	0.151	0.15	0.148	0.149	0.149	0.148	0.159			0.152	0.151	0.141	0.142	0.148	0.148	0.15	0.148		0.155	0.157	0.16	0.152	0.156	0.152	0.158			0.163	0.155	0.158	0.166	0.165	0.169	0.155	0.172	0.163	0.158	0.156	0.151	0.157
3	0.153	0.162	0.159	0.157	0.162	0.164	0.163	0.157	0.171	0.156	0.155	0.153	0.152	0.152	0.151	0.163			0.153	0.152	0.143	0.143	0.149	0.149	0.151	0.149		0.158	0.16	0.164	0.155	0.161	0.157	0.162			0.166	0.159	0.162	0.17	0.167	0.172	0.158	0.176	0.167	0.162	0.16	0.156	0.16
3.25	0.157	0.167	0.164	0.161	0.164	0.169	0.165	0.159	0.174	0.161	0.159	0.158	0.158	0.157	0.156	0.168			0.154	0.153	0.144	0.144	0.15	0.15	0.152	0.15		0.163	0.162	0.168	0.158	0.165	0.161	0.167			0.172	0.164	0.166	0.174	0.173	0.176	0.163	0.182	0.171	0.168	0.164	0.16	0.164
3.5	0.163	0.17	0.169	0.167	0.17	0.173	0.171	0.164	0.179	0.168	0.162	0.163	0.163	0.163	0.161	0.172			0.155	0.154	0.145	0.145	0.151	0.151	0.154	0.151		0.165	0.168	0.172	0.164	0.17	0.165	0.171			0.176	0.168	0.168	0.177	0.178	0.182	0.167	0.187	0.177	0.172	0.169	0.164	0.168
3.75	0.166	0.176	0.174	0.17	0.173	0.179	0.174	0.168	0.184	0.172	0.167	0.167	0.168	0.167	0.164	0.178			0.156	0.155	0.146	0.146	0.152	0.152	0.155	0.152		0.168	0.17	0.177	0.167	0.175	0.169	0.175			0.18	0.172	0.175	0.182	0.184	0.188	0.172	0.193	0.183	0.174	0.172	0.167	0.172
4	0.17	0.184	0.181	0.176	0.181	0.182	0.179	0.173	0.19	0.176	0.172	0.171	0.172	0.173	0.171	0.181			0.157	0.156	0.147	0.147	0.153	0.153	0.156	0.152		0.172	0.176	0.18	0.171	0.18	0.175	0.179			0.187	0.179	0.181	0.189	0.191	0.193	0.181	0.199	0.188	0.182	0.175	0.174	0.177
4.25	0.175	0.192	0.19	0.184	0.187	0.191	0.187	0.18	0.196	0.181	0.178	0.176	0.177	0.178	0.176	0.189			0.157	0.157	0.148	0.147	0.154	0.154	0.157	0.154		0.178	0.181	0.185	0.176	0.186	0.179	0.185			0.192	0.191	0.187	0.194	0.195	0.2	0.185	0.205	0.193	0.189	0.183	0.183	0.184
4.5	0.183	0.199	0.198	0.191	0.197	0.197	0.193	0.187	0.205	0.187	0.183	0.181	0.184	0.183	0.181	0.194			0.158	0.158	0.149	0.147	0.154	0.154	0.158	0.154		0.185	0.183	0.19	0.181	0.193	0.183	0.189			0.199	0.191	0.193	0.199	0.202	0.206	0.191	0.214	0.2	0.19	0.185	0.186	0.189
4.75	0.191	0.207	0.209	0.2	0.206	0.205	0.203	0.196	0.212	0.193	0.189	0.188	0.189	0.192	0.185	0.199			0.159	0.158	0.149	0.148	0.155	0.155	0.158	0.155		0.189	0.191	0.195	0.186	0.198	0.19	0.195			0.209	0.203	0.202	0.208	0.211	0.216	0.201	0.223	0.207	0.197	0.193	0.193	0.2
5	0.201	0.217	0.217	0.208	0.216	0.216	0.211	0.204	0.221	0.197	0.196	0.195	0.197	0.197	0.192	0.203			0.159	0.158	0.149	0.148	0.155	0.155	0.158	0.155		0.196	0.198	0.202	0.192	0.206	0.195	0.203			0.215	0.212	0.211	0.216	0.221	0.224	0.209	0.232	0.216	0.205	0.203	0.202	0.206
5.25	0.212	0.227	0.227	0.217	0.227	0.227	0.221	0.215	0.232	0.205	0.202	0.202	0.205	0.204	0.199	0.209			0.16	0.159	0.15	0.149	0.155	0.156	0.159	0.156		0.203	0.207	0.212	0.2	0.212	0.203	0.21			0.224	0.221	0.221	0.227	0.231	0.233	0.22	0.244	0.225	0.215	0.211	0.213	0.213
5.5	0.222	0.239	0.237	0.226	0.236	0.238	0.23	0.224	0.243	0.209	0.207	0.211	0.21	0.211	0.207	0.216			0.16	0.16	0.151	0.149	0.156	0.156	0.16	0.157		0.215	0.214	0.219	0.208	0.219	0.211	0.219			0.233	0.228	0.229	0.237	0.238	0.241	0.226	0.251	0.241	0.22	0.215	0.22	0.225
5.75	0.238	0.254	0.252	0.243	0.253	0.253	0.243	0.239	0.256	0.218	0.214	0.218	0.219	0.221	0.214	0.222			0.162	0.161	0.152	0.151	0.157	0.158	0.162	0.158		0.222	0.224	0.227	0.218	0.228	0.22	0.226			0.242	0.238	0.242	0.245	0.247	0.251	0.24	0.263	0.244	0.233	0.226	0.232	0.232
6	0.255	0.273	0.269	0.258	0.27	0.27	0.258	0.252	0.271	0.226	0.223	0.226	0.226	0.227	0.221	0.228			0.164	0.163	0.154	0.152	0.159	0.16	0.165	0.16		0.231	0.233	0.236	0.227	0.238	0.228	0.234			0.257	0.25	0.25	0.254	0.258	0.262	0.253	0.27	0.254	0.247	0.242	0.243	0.246
6.25	0.271	0.29	0.287	0.274	0.287	0.287	0.274	0.269	0.288	0.233	0.231	0.233	0.233	0.234	0.229	0.236			0.166	0.165	0.156	0.155	0.161	0.162	0.167	0.162		0.24	0.243	0.244	0.235	0.246	0.236	0.241			0.267	0.257	0.26	0.266	0.269	0.273	0.262	0.28	0.265	0.256	0.252	0.254	0.257
6.5	0.288	0.305	0.301	0.287	0.304	0.303	0.288	0.284	0.303	0.239	0.239	0.242	0.24	0.245	0.235	0.242			0.169	0.168	0.159	0.157	0.164	0.165	0.17	0.166		0.25	0.252	0.252	0.243	0.254	0.243	0.248			0.274	0.268	0.272	0.275	0.277	0.283	0.27	0.29	0.275	0.262	0.253	0.26	0.266
6.75	0.304	0.321	0.319	0.305	0.321	0.32	0.306	0.301	0.321	0.247	0.246	0.251	0.247	0.251	0.243	0.251			0.171	0.171	0.163	0.16	0.168	0.169	0.174	0.17		0.257	0.261	0.26	0.25	0.263	0.251	0.256			0.287	0.284	0.284	0.286	0.287	0.291	0.284	0.303	0.285	0.273	0.264	0.27	0.276
7	0.32	0.336	0.333	0.32	0.337	0.336	0.321	0.316	0.335	0.253	0.255	0.258	0.255	0.257	0.252	0.259			0.173	0.173	0.166	0.162	0.17	0.172	0.177	0.174		0.264	0.27	0.268	0.259	0.27	0.259	0.265			0.299	0.285	0.295	0.294	0.293	0.302	0.291	0.31	0.29	0.28	0.271	0.277	0.285
7.25	0.333	0.349	0.345	0.331	0.351	0.349	0.333	0.329	0.346	0.262	0.264	0.266	0.264	0.265	0.26	0.266			0.175	0.176	0.169	0.165	0.173	0.176	0.182	0.178		0.271	0.279	0.277	0.267	0.279	0.268	0.271			0.306	0.296	0.297	0.302	0.303	0.305	0.3	0.318	0.298	0.289	0.279	0.286	0.293
7.5	0.347	0.363	0.359	0.346	0.365	0.363	0.347	0.344	0.362	0.27	0.272	0.276	0.276	0.274	0.269	0.274			0.181	0.179	0.173	0.169	0.177	0.179	0.187	0.182		0.278	0.287	0.287	0.276	0.289	0.275	0.278			0.311	0.306	0.312	0.31	0.314	0.316	0.311	0.327	0.31	0.297	0.289	0.295	0.303
7.75	0.36	0.374	0.372	0.357	0.376	0.374	0.359	0.354	0.373	0.279	0.28	0.284	0.285	0.284	0.278	0.282			0.183	0.183	0.175	0.172	0.181	0.184	0.191	0.186		0.286	0.295	0.295	0.284	0.293	0.281	0.283			0.321	0.311	0.317	0.319	0.321	0.322	0.317	0.333	0.318	0.304	0.292	0.301	0.312
8	0.371	0.383	0.381	0.366	0.386	0.386	0.37	0.363	0.384	0.287	0.289	0.294	0.293	0.293	0.287	0.291			0.187	0.186	0.179	0.175	0.184	0.187	0.195	0.191		0.292	0.304	0.3	0.293	0.301	0.287	0.289			0.328	0.326	0.327	0.327	0.329	0.329	0.325	0.339	0.325	0.312	0.298	0.307	0.317
8.25	0.383	0.392	0.389	0.375	0.397	0.396	0.379	0.373	0.394	0.298	0.297	0.302	0.302	0.301	0.296	0.299			0.19	0.189	0.183	0.178	0.187	0.189	0.198	0.195		0.298	0.311	0.305	0.297	0.31	0.295	0.296			0.335	0.327	0.332	0.331	0.336	0.336	0.33	0.348	0.331	0.317	0.302	0.312	0.323
8.5	0.391	0.403	0.398	0.386	0.41	0.407	0.391	0.387	0.405	0.306	0.306	0.312	0.311	0.31	0.305	0.307			0.194	0.192	0.186	0.181	0.192	0.193	0.202	0.199		0.306	0.316	0.313	0.303	0.317	0.301	0.304			0.343	0.335	0.339	0.339	0.344	0.343	0.336	0.353	0.338	0.322	0.31	0.317	0.33
8.75	0.401	0.413	0.406	0.394	0.418	0.416	0.399	0.393	0.413	0.315	0.315	0.32	0.32	0.319	0.313	0.315			0.197	0.196	0.19	0.185	0.195	0.196	0.206	0.203		0.311	0.323	0.319	0.309	0.324	0.309	0.311			0.344	0.341	0.343	0.343	0.348	0.348	0.341	0.359	0.344	0.329	0.315	0.321	0.335
9	0.408	0.419	0.416	0.405	0.428	0.423	0.408	0.402	0.42	0.323	0.323	0.328	0.329	0.327	0.321	0.321			0.202	0.2	0.192	0.187	0.198	0.199	0.208	0.206		0.318	0.329	0.324	0.318	0.33	0.315	0.318			0.349	0.349	0.351	0.349	0.357	0.353	0.346	0.363	0.35	0.335	0.321	0.329	0.34
9.25	0.415	0.429	0.425	0.404	0.432	0.432	0.417	0.41	0.43	0.33	0.331	0.336	0.337	0.335	0.329	0.329			0.202	0.204	0.197	0.19	0.199	0.202	0.212	0.21		0.323	0.335	0.332	0.322	0.337	0.322	0.323			0.355	0.354	0.355	0.354	0.363	0.36	0.351	0.37	0.354	0.343	0.328	0.334	0.346
9.5	0.425	0.436	0.431	0.416	0.439	0.437	0.42	0.416	0.435	0.338	0.338	0.344	0.345	0.341	0.336	0.336			0.205	0.207	0.201	0.193	0.202	0.205	0.217	0.214		0.329	0.34	0.339	0.329	0.342	0.326	0.33			0.359	0.358	0.362	0.361	0.37	0.364	0.355	0.375	0.359	0.346	0.332	0.339	0.351
9.75	0.425	0.44	0.435	0.418	0.441	0.441	0.426	0.419	0.439	0.345	0.346	0.351	0.352	0.349	0.343	0.343			0.208	0.214	0.204	0.197	0.206	0.21	0.219	0.218		0.335	0.348	0.345	0.336	0.346	0.333	0.336			0.367	0.365	0.365	0.365	0.375	0.37	0.359	0.38	0.363	0.35	0.337	0.345	0.358
10	0.428	0.44	0.434	0.419	0.442	0.439	0.425	0.419	0.438	0.351	0.352	0.358	0.36	0.356	0.35	0.348			0.212	0.216	0.207	0.201	0.209	0.214	0.224	0.221		0.341	0.354	0.351	0.341	0.353	0.337	0.341			0.367	0.364	0.369	0.368	0.378	0.374	0.36	0.383	0.365	0.355	0.342	0.349	0.363
10.25	0.427	0.44	0.433	0.418	0.439	0.438	0.426	0.418	0.438	0.359	0.358	0.364	0.366	0.362	0.356	0.353			0.216	0.219	0.212	0.205	0.213	0.218	0.229	0.227		0.347	0.359	0.355	0.347	0.359	0.342	0.346			0.37	0.368	0.369	0.368	0.378	0.375	0.362	0.384	0.368	0.358	0.345	0.353	0.367
10.5	0.427	0.44	0.432	0.418	0.441	0.439	0.424	0.419	0.436	0.365	0.364	0.371	0.373	0.368	0.361	0.357			0.221	0.224	0.217	0.209	0.218	0.223	0.233	0.229		0.352	0.362	0.359	0.35	0.363	0.347	0.35			0.371	0.367	0.371	0.37	0.379	0.372	0.36	0.385	0.366	0.356	0.346	0.353	0.37
10.75	0.426	0.441	0.433	0.418	0.441	0.437	0.425	0.42	0.436	0.371	0.369	0.376	0.379	0.372	0.366	0.363			0.224	0.228	0.221	0.213	0.223	0.226	0.237	0.235		0.354	0.364	0.363	0.353	0.366	0.352	0.355			0.371	0.369	0.373	0.37	0.38	0.373	0.36	0.385	0.365	0.357	0.346	0.353	0.371
11	0.425	0.441	0.434	0.418	0.441	0.438	0.424	0.42	0.436	0.375	0.373	0.38	0.383	0.376	0.371	0.367			0.228	0.234	0.227	0.218	0.228	0.231	0.243	0.24		0.358	0.366	0.365	0.356	0.369	0.356	0.359			0.37	0.368	0.372	0.37	0.379	0.373	0.36	0.383	0.365	0.357	0.347	0.353	0.371
11.25	0.425	0.441	0.435	0.42	0.442	0.438	0.424	0.421	0.436	0.378	0.375	0.382	0.386	0.377	0.374	0.371			0.233	0.239	0.232	0.224	0.232	0.236	0.25	0.245		0.359	0.367	0.365	0.357	0.372	0.357	0.36			0.372	0.368	0.372	0.37	0.38	0.373	0.361	0.383	0.364	0.357	0.346	0.353	0.371
11.5	0.425	0.442	0.436	0.42	0.441	0.44	0.424	0.422	0.437	0.379	0.375	0.384	0.387	0.379	0.376	0.374			0.237	0.244	0.238	0.23	0.238	0.242	0.254	0.25		0.361	0.37	0.366	0.356	0.371	0.361	0.362			0.371	0.368	0.372	0.371	0.379	0.374	0.36	0.383	0.365	0.359	0.348	0.354	0.371
11.75	0.426	0.442	0.436	0.42	0.443	0.439	0.425	0.422	0.437	0.38	0.376	0.385	0.387	0.38	0.376	0.376			0.242	0.251	0.244	0.236	0.244	0.249	0.261	0.256		0.361	0.37	0.368	0.358	0.373	0.361	0.362			0.372	0.369	0.373	0.371	0.38	0.374	0.362	0.383	0.365	0.358	0.348	0.355	0.371
12	0.427	0.443	0.437	0.422	0.443	0.441	0.425	0.424	0.438	0.382	0.376	0.385	0.388	0.38	0.376	0.376			0.249	0.257	0.25	0.242	0.249	0.255	0.267	0.263		0.361	0.37	0.369	0.36	0.375	0.361	0.362			0.372	0.369	0.374	0.372	0.38	0.374	0.362	0.383	0.366	0.359	0.349	0.354	0.371
12.25	0.427	0.442	0.438	0.422	0.445	0.441	0.424	0.424	0.438	0.382	0.375	0.384	0.387	0.38	0.376	0.377			0.256	0.264	0.256	0.249	0.255	0.261	0.273	0.269		0.361	0.37	0.368	0.36	0.375	0.361	0.363			0.373	0.37	0.374	0.373	0.381	0.375	0.362	0.385	0.367	0.36	0.349	0.354	0.372
12.5	0.428	0.444	0.437	0.423	0.445	0.441	0.427	0.426	0.439	0.382	0.376	0.385	0.388	0.379	0.377	0.378			0.262	0.269	0.263	0.255	0.261	0.268	0.28	0.276		0.361	0.371	0.368	0.36	0.375	0.362	0.363			0.373	0.37	0.375	0.374	0.381	0.376	0.362	0.385	0.368	0.36	0.349	0.355	0.372
12.75	0.429	0.445	0.439	0.423	0.446	0.442	0.428	0.428	0.44	0.383	0.377	0.385	0.388	0.38	0.377	0.379			0.268	0.276	0.27	0.262	0.268	0.274	0.287	0.283		0.362	0.372	0.369	0.362	0.375	0.362	0.363			0.375	0.371	0.376	0.375	0.382	0.377	0.364	0.386	0.369	0.361	0.349	0.355	0.373
13	0.429	0.447	0.44	0.425	0.446	0.442	0.429	0.43	0.44	0.382	0.377	0.385	0.389	0.38	0.378	0.379			0.275	0.283	0.277	0.269	0.275	0.281	0.294	0.288		0.363	0.373	0.37	0.362	0.376	0.362	0.362			0.376	0.372	0.377	0.377	0.384	0.378	0.366	0.387	0.37	0.362	0.35	0.357	0.374
13.25	0.43	0.445	0.44	0.425	0.447	0.443	0.43	0.431	0.441	0.383	0.377	0.386	0.389	0.381	0.378	0.379			0.283	0.291	0.286	0.276	0.282	0.288	0.301	0.295		0.363	0.373	0.37	0.362	0.376	0.363	0.364			0.377	0.373	0.379	0.377	0.384	0.378	0.366	0.389	0.371	0.361	0.35	0.356	0.374
13.5	0.431	0.443	0.441	0.425	0.447	0.445	0.431	0.433	0.442	0.384	0.378	0.386	0.389	0.382	0.378	0.379			0.29	0.299	0.294	0.284	0.288	0.296	0.308	0.302		0.364	0.374	0.371	0.362	0.376	0.363	0.364			0.378	0.374	0.38	0.378	0.385	0.38	0.368	0.389	0.372	0.362	0.351	0.357	0.375
13.75	0.432	0.445	0.441	0.427	0.448	0.446	0.431	0.434	0.443	0.384	0.378	0.387	0.39	0.382	0.379	0.38			0.298	0.307	0.303	0.293	0.297	0.304	0.316	0.31		0.364	0.375	0.372	0.363	0.376	0.363	0.365			0.379	0.374	0.38	0.379	0.385	0.38	0.368	0.39	0.373	0.362	0.352	0.357	0.376
14	0.433	0.446	0.442	0.427	0.449	0.446	0.432	0.436	0.442	0.384	0.379	0.387	0.39	0.382	0.379	0.38			0.305	0.315	0.311	0.301	0.304	0.312	0.324	0.318		0.365	0.375	0.373	0.364	0.377	0.364	0.365			0.38	0.375	0.381	0.38	0.387	0.381	0.369	0.391	0.373	0.362	0.351	0.358	0.376
14.25	0.434	0.446	0.443	0.427	0.45	0.447	0.431	0.437	0.444	0.385	0.378	0.387	0.391	0.382	0.38	0.38			0.313	0.324	0.32	0.309	0.312	0.321	0.331	0.327		0.366	0.376	0.373	0.364	0.377	0.365	0.366			0.381	0.376	0.381	0.381	0.386	0.382	0.371	0.392	0.375	0.363	0.351	0.357	0.376
14.5	0.434	0.447	0.444	0.428	0.45	0.448	0.433	0.437	0.445	0.384	0.378	0.387	0.391	0.382	0.38	0.38			0.32	0.333	0.329	0.318	0.32	0.329	0.339	0.333		0.366	0.377	0.374	0.365	0.378	0.365	0.366			0.382	0.376	0.381	0.381	0.387	0.382	0.37	0.393	0.375	0.363	0.351	0.357	0.376
14.75	0.434	0.449	0.444	0.428	0.451	0.448	0.435	0.441	0.446	0.385	0.378	0.388	0.391	0.382	0.38	0.381			0.328	0.341	0.337	0.327	0.328	0.336	0.348	0.341		0.367	0.377	0.374	0.366	0.378	0.366	0.367			0.382	0.377	0.382	0.382	0.387	0.383	0.372	0.393	0.376	0.363	0.351	0.358	0.377
15	0.434	0.449	0.445	0.43	0.452	0.449	0.436	0.442	0.446	0.385	0.378	0.388	0.391	0.382	0.38	0.38			0.336	0.35	0.346	0.335	0.336	0.343	0.356	0.348		0.367	0.377	0.375	0.367	0.379	0.366	0.367			0.383	0.377	0.383	0.382	0.388	0.383	0.373	0.393	0.377	0.364	0.352	0.358	0.377
15.25	0.435	0.451	0.446	0.431	0.453	0.45	0.437	0.444	0.448	0.385	0.379	0.388	0.391	0.382	0.38	0.381			0.343	0.358	0.354	0.342	0.343	0.351	0.363	0.356		0.367	0.379	0.376	0.368	0.379	0.367	0.368			0.383	0.377	0.384	0.383	0.389	0.385	0.373	0.394	0.377	0.364	0.352	0.358	0.377
15.5	0.436	0.45	0.446	0.431	0.454	0.451	0.438	0.446	0.449	0.385	0.378	0.388	0.391	0.382	0.38	0.381			0.35	0.366	0.362	0.35	0.35	0.359	0.371	0.362		0.369	0.379	0.376	0.369	0.38	0.368	0.369			0.384	0.378	0.384	0.384	0.389	0.385	0.374	0.395	0.378	0.364	0.352	0.359	0.377
15.75	0.438	0.451	0.446	0.432	0.454	0.453	0.438	0.447	0.45	0.385	0.378	0.388	0.391	0.382	0.38	0.381			0.358	0.374	0.371	0.357	0.357	0.367	0.378	0.369		0.369	0.379	0.377	0.369	0.38	0.368	0.369			0.385	0.378	0.384	0.385	0.39	0.386	0.375	0.395	0.378	0.365	0.353	0.359	0.378
16	0.438	0.451	0.447	0.433	0.455	0.453	0.438	0.448	0.45	0.385	0.378	0.388	0.391	0.382	0.38	0.381			0.364	0.382	0.378	0.364	0.364	0.373	0.385	0.375		0.369	0.38	0.377	0.37	0.381	0.369	0.369			0.385	0.379	0.385	0.385	0.39	0.386	0.375	0.395	0.379	0.365	0.353	0.359	0.378
16.25	0.44	0.452	0.448	0.432	0.455	0.454	0.438	0.45	0.451	0.385	0.378	0.388	0.391	0.382	0.38	0.381			0.37	0.39	0.386	0.371	0.371	0.381	0.392	0.382		0.369	0.38	0.378	0.37	0.381	0.369	0.369			0.386	0.379	0.385	0.386	0.39	0.387	0.376	0.396	0.379	0.365	0.353	0.359	0.378
16.5	0.441	0.452	0.448	0.433	0.456	0.455	0.438	0.451	0.451	0.385	0.378	0.388	0.391	0.382	0.38	0.381			0.377	0.397	0.393	0.378	0.378	0.388	0.398	0.389		0.37	0.38	0.378	0.371	0.381	0.369	0.37			0.387	0.38	0.386	0.386	0.391	0.386	0.376	0.397	0.38	0.366	0.353	0.359	0.378
16.75	0.44	0.452	0.449	0.434	0.456	0.456	0.438	0.451	0.452	0.385	0.378	0.387	0.391	0.381	0.38	0.381			0.383	0.403	0.4	0.384	0.384	0.395	0.404	0.395		0.37	0.381	0.379	0.371	0.381	0.369	0.37			0.387	0.38	0.386	0.386	0.391	0.387	0.376	0.397	0.38	0.366	0.353	0.359	0.378
17	0.441	0.455	0.449	0.435	0.458	0.456	0.442	0.454	0.453	0.384	0.378	0.387	0.391	0.381	0.38	0.381			0.389	0.409	0.407	0.391	0.39	0.4	0.41	0.401		0.371	0.381	0.379	0.371	0.382	0.37	0.37			0.387	0.38	0.386	0.387	0.391	0.388	0.377	0.398	0.382	0.366	0.353	0.359	0.378
17.25	0.442	0.454	0.451	0.436	0.458	0.457	0.443	0.453	0.455	0.385	0.378	0.387	0.391	0.381	0.38	0.381			0.394	0.414	0.412	0.397	0.396	0.405	0.415	0.404		0.37	0.381	0.379	0.372	0.382	0.37	0.371			0.388	0.381	0.387	0.387	0.391	0.388	0.377	0.398	0.382	0.367	0.354	0.359	0.378
17.5	0.441	0.454	0.452	0.437	0.459	0.455	0.444	0.452	0.456	0.385	0.378	0.387	0.391	0.381	0.38	0.381			0.398	0.419	0.417	0.401	0.4	0.41	0.419	0.408		0.371	0.381	0.379	0.373	0.383	0.37	0.37			0.388	0.38	0.387	0.388	0.391	0.388	0.378	0.399	0.382	0.367	0.354	0.36	0.378
17.75	0.441	0.455	0.453	0.438	0.46	0.459	0.445	0.454	0.456	0.385	0.377	0.387	0.39	0.38	0.38	0.381			0.402	0.422	0.421	0.405	0.403	0.413	0.422	0.41		0.371	0.382	0.38	0.373	0.382	0.371	0.371			0.388	0.38	0.388	0.388	0.392	0.388	0.379	0.399	0.384	0.367	0.353	0.36	0.378
18	0.443	0.455	0.453	0.438	0.459	0.459	0.444	0.459	0.458	0.385	0.378	0.387	0.39	0.381	0.38	0.381			0.405	0.425	0.424	0.408	0.406	0.416	0.425	0.413		0.371	0.383	0.38	0.374	0.382	0.371	0.372			0.389	0.38	0.389	0.388	0.392	0.389	0.378	0.4	0.384	0.368	0.354	0.36	0.379
18.25	0.444	0.455	0.454	0.438	0.461	0.461	0.445	0.457	0.457	0.385	0.377	0.387	0.39	0.38	0.38	0.38			0.407	0.427	0.426	0.411	0.408	0.419	0.427	0.415		0.371	0.383	0.381	0.374	0.383	0.371	0.372			0.388	0.38	0.388	0.389	0.392	0.389	0.379	0.4	0.385	0.368	0.354	0.36	0.379
18.5	0.445	0.455	0.454	0.44	0.461	0.461	0.445	0.458	0.457	0.385	0.377	0.387	0.39	0.38	0.38	0.381			0.408	0.428	0.428	0.413	0.41	0.421	0.428	0.416		0.372	0.383	0.381	0.374	0.383	0.372	0.373			0.389	0.381	0.389	0.388	0.393	0.389	0.379	0.401	0.385	0.368	0.354	0.36	0.379
18.75	0.444	0.456	0.455	0.44	0.461	0.461	0.447	0.461	0.458	0.385	0.377	0.387	0.39	0.38	0.38	0.38			0.41	0.429	0.429	0.415	0.412	0.423	0.429	0.417		0.372	0.383	0.382	0.374	0.383	0.372	0.372			0.389	0.381	0.389	0.388	0.392	0.39	0.38	0.402	0.386	0.368	0.354	0.361	0.379
19	0.446	0.457	0.456	0.44	0.462	0.461	0.448	0.461	0.459	0.385	0.377	0.387	0.39	0.38	0.38	0.38			0.411	0.429	0.43	0.415	0.412	0.423	0.43	0.418		0.372	0.384	0.382	0.375	0.383	0.372	0.372			0.39	0.381	0.389	0.389	0.392	0.39	0.38	0.401	0.387	0.368	0.355	0.361	0.379
19.25	0.446	0.458	0.456	0.441	0.462	0.462	0.449	0.461	0.46	0.385	0.377	0.387	0.39	0.38	0.38	0.38			0.412	0.43	0.431	0.415	0.413	0.424	0.43	0.418		0.373	0.384	0.382	0.375	0.383	0.373	0.373			0.39	0.381	0.389	0.389	0.393	0.39	0.381	0.401	0.387	0.369	0.355	0.361	0.379
19.5	0.447	0.459	0.457	0.441	0.462	0.46	0.448	0.464	0.461	0.385	0.377	0.386	0.39	0.38	0.38	0.38			0.412	0.43	0.431	0.415	0.413	0.425	0.431	0.418		0.373	0.384	0.382	0.376	0.383	0.373	0.372			0.39	0.381	0.389	0.389	0.393	0.39	0.382	0.402	0.388	0.369	0.355	0.361	0.379
19.75	0.448	0.459	0.457	0.442	0.463	0.462	0.447	0.463	0.461	0.385	0.377	0.386	0.39	0.38	0.38	0.381			0.412	0.43	0.431	0.416	0.413	0.424	0.43	0.418		0.373	0.384	0.382	0.377	0.383	0.374	0.373			0.39	0.381	0.39	0.39	0.393	0.39	0.382	0.403	0.388	0.37	0.355	0.361	0.38
20	0.448	0.459	0.458	0.443	0.464	0.462	0.448	0.465	0.462	0.386	0.377	0.387	0.39	0.38	0.38	0.381			0.412	0.43	0.43	0.416	0.414	0.424	0.431	0.418		0.374	0.384	0.382	0.377	0.384	0.374	0.374			0.391	0.381	0.39	0.39	0.393	0.39	0.382	0.403	0.389	0.37	0.355	0.361	0.38
20.25	0.449	0.459	0.458	0.443	0.465	0.464	0.448	0.466	0.462	0.386	0.377	0.386	0.39	0.38	0.38	0.381			0.412	0.43	0.431	0.416	0.414	0.424	0.431	0.418		0.374	0.384	0.383	0.377	0.384	0.374	0.374			0.391	0.381	0.39	0.391	0.393	0.391	0.382	0.403	0.39	0.37	0.355	0.362	0.38
20.5	0.449	0.459	0.458	0.444	0.464	0.464	0.449	0.465	0.464	0.386	0.377	0.387	0.39	0.38	0.38	0.381			0.412	0.43	0.431	0.416	0.414	0.424	0.431	0.418		0.374	0.384	0.382	0.377	0.384	0.374	0.374			0.391	0.381	0.39	0.391	0.394	0.391	0.382	0.405	0.39	0.371	0.355	0.362	0.38
20.75	0.45	0.461	0.459	0.444	0.465	0.462	0.45	0.469	0.464	0.386	0.378	0.386	0.39	0.38	0.38	0.381			0.412	0.43	0.431	0.417	0.414	0.424	0.431	0.418		0.374	0.385	0.383	0.378	0.384	0.375	0.375			0.391	0.381	0.39	0.391	0.394	0.391	0.382	0.405	0.39	0.371	0.355	0.362	0.38
21	0.45	0.461	0.459	0.444	0.465	0.463	0.449	0.469	0.464	0.386	0.378	0.386	0.39	0.38	0.38	0.382			0.412	0.43	0.432	0.416	0.414	0.424	0.431	0.418		0.375	0.385	0.383	0.379	0.384	0.376	0.375			0.392	0.382	0.39	0.391	0.394	0.391	0.382	0.405	0.391	0.371	0.355	0.362	0.38
21.25	0.451	0.461	0.46	0.445	0.466	0.464	0.452	0.47	0.463	0.386	0.378	0.386	0.39	0.379	0.38	0.382			0.412	0.431	0.432	0.416	0.415	0.424	0.431	0.418		0.375	0.385	0.383	0.38	0.384	0.376	0.375			0.392	0.382	0.39	0.391	0.394	0.391	0.382	0.406	0.392	0.372	0.355	0.362	0.38
21.5	0.451	0.462	0.46	0.445	0.467	0.463	0.452	0.47	0.465	0.387	0.378	0.386	0.39	0.38	0.38	0.382			0.412	0.43	0.432	0.416	0.415	0.424	0.431	0.418		0.375	0.385	0.383	0.38	0.385	0.377	0.375			0.392	0.381	0.391	0.391	0.394	0.391	0.382	0.406	0.392	0.372	0.355	0.362	0.38
21.75	0.451	0.461	0.461	0.446	0.467	0.466	0.453	0.47	0.465	0.387	0.378	0.387	0.39	0.38	0.38	0.382			0.412	0.431	0.432	0.417	0.415	0.424	0.431	0.418		0.376	0.386	0.383	0.381	0.385	0.377	0.376			0.393	0.381	0.391	0.391	0.395	0.392	0.383	0.406	0.393	0.373	0.356	0.362	0.381
22	0.452	0.463	0.46	0.446	0.468	0.465	0.452	0.469	0.466	0.387	0.378	0.386	0.39	0.38	0.38	0.382			0.412	0.431	0.432	0.417	0.414	0.425	0.431	0.419		0.376	0.386	0.384	0.381	0.385	0.378	0.376			0.393	0.381	0.391	0.392	0.394	0.392	0.383	0.408	0.393	0.373	0.356	0.362	0.381
22.25	0.452	0.463	0.461	0.446	0.467	0.465	0.451	0.47	0.466	0.387	0.379	0.387	0.39	0.38	0.38	0.382			0.412	0.431	0.432	0.417	0.415	0.424	0.431	0.419		0.376	0.386	0.384	0.382	0.384	0.378	0.376			0.393	0.381	0.392	0.392	0.395	0.393	0.383	0.408	0.394	0.374	0.357	0.362	0.381
22.5	0.452	0.463	0.461	0.447	0.468	0.466	0.452	0.47	0.467	0.388	0.379	0.387	0.391	0.38	0.38	0.383			0.413	0.431	0.432	0.417	0.415	0.424	0.431	0.419		0.376	0.386	0.384	0.382	0.385	0.379	0.377			0.394	0.382	0.392	0.392	0.395	0.393	0.383	0.408	0.394	0.375	0.356	0.362	0.381
22.75	0.451	0.464	0.461	0.446	0.468	0.465	0.455	0.472	0.467	0.388	0.379	0.386	0.39	0.38	0.379	0.382			0.413	0.431	0.432	0.417	0.414	0.424	0.431	0.419		0.376	0.386	0.384	0.383	0.385	0.379	0.377			0.392	0.381	0.392	0.392	0.395	0.393	0.384	0.409	0.394	0.375	0.356	0.361	0.381
23	0.452	0.462	0.462	0.447	0.469	0.466	0.454	0.47	0.467	0.388	0.38	0.387	0.39	0.38	0.38	0.383			0.413	0.431	0.432	0.417	0.414	0.424	0.431	0.418		0.377	0.387	0.384	0.384	0.385	0.379	0.378			0.394	0.382	0.392	0.392	0.395	0.393	0.384	0.408	0.395	0.375	0.356	0.362	0.382
23.25	0.455	0.463	0.462	0.447	0.469	0.466	0.453	0.472	0.467	0.389	0.38	0.386	0.39	0.38	0.38	0.383			0.413	0.43	0.432	0.417	0.414	0.424	0.431	0.419		0.378	0.387	0.385	0.385	0.385	0.38	0.378			0.394	0.381	0.392	0.392	0.395	0.394	0.385	0.409	0.396	0.376	0.357	0.362	0.382
23.5	0.455	0.464	0.462	0.448	0.47	0.466	0.454	0.472	0.467	0.389	0.381	0.386	0.39	0.38	0.38	0.383			0.413	0.43	0.432	0.417	0.414	0.423	0.431	0.419		0.378	0.388	0.385	0.386	0.385	0.38	0.379			0.394	0.381	0.392	0.393	0.395	0.394	0.384	0.409	0.396	0.376	0.357	0.362	0.382
23.75	0.455	0.464	0.463	0.448	0.471	0.467	0.454	0.471	0.468	0.389	0.381	0.386	0.39	0.379	0.38	0.384			0.413	0.43	0.432	0.417	0.414	0.424	0.431	0.419		0.379	0.388	0.385	0.386	0.386	0.381	0.38			0.394	0.381	0.393	0.393	0.395	0.394	0.385	0.41	0.397	0.377	0.358	0.363	0.383
[truncated: 31 more columns]

## Sheet: Fig. 3I (right)
time (hr)	EV + EV										EV + Gp0.4										capRel + Gp0.4										EV + S19A										capRel + S19A
0.25	0.133	0.136	0.136	0.13	0.144	0.14	0.142	0.143	0.139	0.144	0.142	0.137	0.134	0.144	0.145	0.135	0.136				0.132	0.132	0.133	0.143	0.144	0.14	0.139				0.131	0.128	0.132	0.138	0.139	0.139	0.133	0.135			0.133	0.134	0.132	0.134	0.141	0.137	0.145	0.139	0.138
0.5	0.133	0.135	0.135	0.129	0.143	0.14	0.143	0.143	0.14	0.145	0.143	0.137	0.134	0.144	0.146	0.135	0.138				0.132	0.132	0.133	0.142	0.145	0.14	0.135				0.131	0.128	0.131	0.136	0.141	0.137	0.132	0.135			0.132	0.133	0.132	0.134	0.141	0.136	0.145	0.139	0.138
0.75	0.137	0.135	0.135	0.129	0.143	0.14	0.143	0.143	0.14	0.145	0.143	0.137	0.135	0.144	0.146	0.134	0.139				0.131	0.132	0.133	0.142	0.145	0.14	0.136				0.131	0.128	0.131	0.135	0.14	0.136	0.132	0.135			0.131	0.132	0.131	0.134	0.14	0.135	0.145	0.139	0.138
1	0.133	0.135	0.135	0.129	0.143	0.14	0.143	0.144	0.14	0.146	0.143	0.137	0.135	0.144	0.146	0.135	0.14				0.131	0.132	0.133	0.142	0.145	0.14	0.136				0.131	0.128	0.131	0.135	0.141	0.136	0.132	0.135			0.131	0.132	0.131	0.134	0.14	0.134	0.145	0.139	0.138
1.25	0.133	0.135	0.135	0.13	0.144	0.141	0.143	0.144	0.14	0.146	0.144	0.137	0.135	0.144	0.146	0.135	0.14				0.131	0.132	0.133	0.142	0.145	0.14	0.136				0.131	0.128	0.131	0.135	0.141	0.137	0.132	0.136			0.132	0.132	0.131	0.134	0.14	0.135	0.145	0.139	0.139
1.5	0.134	0.136	0.136	0.131	0.144	0.142	0.144	0.144	0.141	0.147	0.144	0.138	0.136	0.145	0.147	0.136	0.141				0.131	0.133	0.133	0.143	0.145	0.141	0.137				0.132	0.128	0.132	0.136	0.142	0.138	0.133	0.136			0.133	0.133	0.132	0.135	0.141	0.135	0.146	0.14	0.14
1.75	0.135	0.136	0.137	0.131	0.145	0.142	0.145	0.145	0.141	0.147	0.145	0.139	0.137	0.146	0.148	0.136	0.142				0.132	0.132	0.133	0.143	0.146	0.141	0.137				0.132	0.129	0.132	0.136	0.143	0.138	0.134	0.137			0.134	0.134	0.132	0.136	0.141	0.135	0.146	0.141	0.141
2	0.137	0.138	0.138	0.133	0.146	0.144	0.146	0.146	0.143	0.149	0.146	0.141	0.138	0.148	0.149	0.138	0.143				0.132	0.133	0.134	0.143	0.146	0.142	0.137				0.134	0.131	0.134	0.138	0.144	0.139	0.135	0.139			0.135	0.135	0.134	0.137	0.143	0.137	0.147	0.142	0.142
2.25	0.138	0.139	0.139	0.134	0.148	0.145	0.148	0.148	0.143	0.15	0.148	0.142	0.14	0.149	0.15	0.14	0.145				0.132	0.134	0.134	0.144	0.146	0.142	0.138				0.136	0.132	0.135	0.139	0.146	0.141	0.137	0.14			0.137	0.137	0.135	0.139	0.144	0.138	0.149	0.143	0.144
2.5	0.14	0.141	0.141	0.136	0.149	0.147	0.149	0.15	0.146	0.152	0.151	0.145	0.142	0.152	0.153	0.142	0.147				0.133	0.134	0.135	0.144	0.147	0.143	0.138				0.138	0.134	0.137	0.141	0.147	0.143	0.139	0.143			0.14	0.139	0.137	0.141	0.146	0.141	0.151	0.145	0.147
2.75	0.142	0.144	0.143	0.139	0.152	0.15	0.152	0.152	0.148	0.155	0.154	0.148	0.145	0.154	0.156	0.145	0.15				0.134	0.135	0.135	0.145	0.148	0.144	0.139				0.141	0.136	0.14	0.144	0.15	0.145	0.142	0.145			0.143	0.142	0.14	0.143	0.149	0.143	0.153	0.148	0.149
3	0.146	0.147	0.147	0.143	0.155	0.154	0.156	0.156	0.151	0.158	0.158	0.152	0.148	0.158	0.159	0.149	0.154				0.135	0.136	0.136	0.146	0.148	0.144	0.14				0.144	0.14	0.143	0.148	0.154	0.149	0.145	0.149			0.146	0.145	0.143	0.147	0.152	0.146	0.156	0.151	0.153
3.25	0.149	0.152	0.151	0.148	0.159	0.157	0.16	0.16	0.155	0.162	0.162	0.155	0.152	0.163	0.163	0.153	0.158				0.136	0.137	0.137	0.147	0.149	0.145	0.141				0.15	0.144	0.147	0.153	0.158	0.154	0.15	0.154			0.15	0.148	0.146	0.15	0.155	0.149	0.16	0.155	0.157
3.5	0.153	0.156	0.156	0.153	0.164	0.16	0.164	0.164	0.159	0.166	0.167	0.161	0.158	0.169	0.168	0.158	0.163				0.137	0.138	0.138	0.148	0.15	0.147	0.142				0.155	0.149	0.152	0.158	0.164	0.159	0.155	0.158			0.154	0.153	0.15	0.155	0.159	0.153	0.164	0.16	0.16
3.75	0.156	0.16	0.16	0.157	0.169	0.166	0.169	0.169	0.163	0.171	0.172	0.165	0.162	0.173	0.172	0.163	0.168				0.137	0.139	0.139	0.149	0.151	0.147	0.143				0.159	0.154	0.157	0.163	0.17	0.164	0.161	0.163			0.158	0.157	0.153	0.159	0.165	0.158	0.168	0.165	0.165
4	0.162	0.166	0.162	0.163	0.175	0.171	0.174	0.175	0.168	0.175	0.177	0.171	0.168	0.179	0.178	0.17	0.173				0.138	0.14	0.141	0.149	0.153	0.148	0.144				0.163	0.161	0.162	0.169	0.175	0.17	0.167	0.168			0.162	0.162	0.158	0.163	0.169	0.163	0.174	0.171	0.171
4.25	0.168	0.173	0.169	0.171	0.18	0.177	0.181	0.181	0.173	0.181	0.183	0.177	0.173	0.182	0.183	0.176	0.179				0.139	0.141	0.141	0.15	0.153	0.149	0.145				0.17	0.168	0.169	0.176	0.181	0.174	0.174	0.176			0.167	0.168	0.163	0.169	0.175	0.169	0.181	0.177	0.176
4.5	0.174	0.179	0.176	0.177	0.188	0.186	0.189	0.188	0.181	0.188	0.188	0.182	0.181	0.187	0.19	0.183	0.184				0.139	0.141	0.142	0.151	0.154	0.15	0.146				0.178	0.175	0.174	0.182	0.188	0.18	0.18	0.182			0.175	0.175	0.17	0.174	0.183	0.177	0.19	0.183	0.183
4.75	0.183	0.188	0.184	0.185	0.197	0.196	0.198	0.197	0.189	0.195	0.193	0.186	0.188	0.193	0.197	0.189	0.191				0.14	0.141	0.142	0.151	0.154	0.15	0.146				0.184	0.181	0.181	0.191	0.193	0.186	0.187	0.189			0.182	0.181	0.177	0.18	0.188	0.184	0.195	0.189	0.19
5	0.193	0.197	0.195	0.196	0.208	0.206	0.21	0.206	0.198	0.204	0.2	0.194	0.195	0.201	0.203	0.196	0.198				0.141	0.142	0.143	0.152	0.155	0.151	0.147				0.191	0.19	0.19	0.197	0.2	0.194	0.195	0.197			0.189	0.188	0.186	0.187	0.195	0.19	0.203	0.194	0.199
5.25	0.205	0.208	0.206	0.207	0.219	0.219	0.222	0.215	0.209	0.214	0.206	0.199	0.201	0.209	0.211	0.203	0.205				0.141	0.143	0.144	0.153	0.156	0.152	0.147				0.199	0.197	0.197	0.205	0.208	0.203	0.203	0.205			0.198	0.197	0.194	0.194	0.202	0.199	0.211	0.205	0.206
5.5	0.218	0.22	0.219	0.219	0.232	0.231	0.236	0.227	0.221	0.225	0.212	0.207	0.206	0.216	0.217	0.209	0.209				0.142	0.144	0.145	0.153	0.157	0.152	0.149				0.208	0.203	0.205	0.216	0.215	0.21	0.211	0.212			0.205	0.207	0.201	0.201	0.211	0.207	0.219	0.209	0.215
5.75	0.232	0.235	0.231	0.233	0.247	0.245	0.251	0.24	0.233	0.239	0.22	0.213	0.212	0.224	0.221	0.217	0.217				0.143	0.146	0.147	0.155	0.159	0.154	0.15				0.215	0.212	0.21	0.222	0.222	0.218	0.217	0.22			0.216	0.216	0.209	0.212	0.219	0.216	0.226	0.219	0.224
6	0.247	0.249	0.245	0.248	0.26	0.259	0.266	0.256	0.247	0.253	0.228	0.221	0.221	0.231	0.229	0.224	0.224				0.145	0.147	0.149	0.158	0.161	0.156	0.153				0.223	0.219	0.219	0.225	0.228	0.227	0.222	0.226			0.227	0.225	0.219	0.222	0.228	0.226	0.237	0.227	0.234
6.25	0.262	0.263	0.259	0.262	0.274	0.272	0.28	0.269	0.26	0.267	0.236	0.23	0.23	0.239	0.238	0.232	0.232				0.148	0.151	0.152	0.16	0.164	0.159	0.155				0.232	0.225	0.226	0.233	0.236	0.234	0.232	0.235			0.236	0.234	0.227	0.231	0.238	0.236	0.245	0.236	0.244
6.5	0.275	0.276	0.272	0.275	0.287	0.287	0.293	0.283	0.275	0.282	0.242	0.237	0.237	0.246	0.246	0.24	0.238				0.152	0.154	0.155	0.163	0.167	0.162	0.16				0.239	0.231	0.233	0.24	0.244	0.243	0.237	0.242			0.246	0.243	0.238	0.239	0.249	0.246	0.257	0.245	0.254
6.75	0.289	0.291	0.285	0.289	0.301	0.3	0.306	0.297	0.288	0.294	0.25	0.245	0.244	0.253	0.254	0.249	0.248				0.156	0.157	0.158	0.167	0.171	0.166	0.164				0.247	0.238	0.239	0.247	0.251	0.25	0.245	0.247			0.258	0.254	0.248	0.252	0.259	0.257	0.269	0.255	0.264
7	0.302	0.305	0.299	0.3	0.314	0.314	0.319	0.311	0.302	0.308	0.258	0.253	0.251	0.26	0.26	0.257	0.254				0.159	0.159	0.162	0.17	0.175	0.17	0.167				0.255	0.245	0.246	0.253	0.258	0.257	0.253	0.253			0.267	0.262	0.258	0.261	0.269	0.269	0.277	0.265	0.276
7.25	0.314	0.317	0.311	0.314	0.326	0.325	0.332	0.323	0.313	0.322	0.266	0.26	0.257	0.267	0.268	0.265	0.262				0.163	0.162	0.165	0.173	0.179	0.174	0.172				0.263	0.252	0.254	0.26	0.265	0.263	0.261	0.26			0.278	0.273	0.269	0.272	0.281	0.28	0.288	0.275	0.287
7.5	0.326	0.33	0.322	0.326	0.338	0.336	0.343	0.335	0.325	0.333	0.273	0.267	0.265	0.274	0.276	0.274	0.271				0.167	0.166	0.169	0.177	0.182	0.178	0.176				0.27	0.26	0.261	0.267	0.273	0.269	0.268	0.268			0.285	0.283	0.277	0.28	0.292	0.291	0.293	0.285	0.294
7.75	0.336	0.341	0.334	0.335	0.348	0.347	0.351	0.346	0.335	0.343	0.281	0.275	0.273	0.283	0.283	0.282	0.277				0.171	0.17	0.173	0.181	0.186	0.182	0.18				0.277	0.267	0.269	0.275	0.281	0.276	0.274	0.275			0.297	0.293	0.283	0.288	0.303	0.303	0.3	0.296	0.304
8	0.345	0.35	0.344	0.343	0.358	0.357	0.36	0.356	0.343	0.352	0.288	0.282	0.28	0.289	0.291	0.29	0.285				0.175	0.173	0.177	0.184	0.191	0.185	0.183				0.284	0.274	0.276	0.282	0.288	0.283	0.282	0.283			0.307	0.303	0.294	0.296	0.31	0.31	0.311	0.305	0.316
8.25	0.354	0.359	0.351	0.352	0.367	0.366	0.367	0.364	0.352	0.362	0.295	0.29	0.287	0.298	0.299	0.298	0.293				0.18	0.177	0.181	0.189	0.194	0.19	0.187				0.292	0.281	0.283	0.292	0.296	0.29	0.29	0.289			0.317	0.313	0.303	0.307	0.321	0.319	0.322	0.314	0.328
8.5	0.361	0.366	0.359	0.359	0.374	0.373	0.375	0.372	0.359	0.369	0.302	0.297	0.294	0.305	0.307	0.306	0.301				0.183	0.18	0.184	0.191	0.198	0.193	0.191				0.299	0.288	0.29	0.298	0.302	0.296	0.297	0.296			0.324	0.322	0.31	0.317	0.331	0.328	0.332	0.321	0.336
8.75	0.369	0.374	0.367	0.365	0.381	0.381	0.383	0.38	0.367	0.376	0.31	0.304	0.301	0.313	0.314	0.314	0.308				0.187	0.184	0.188	0.195	0.201	0.197	0.195				0.306	0.295	0.298	0.305	0.31	0.304	0.304	0.302			0.334	0.331	0.318	0.325	0.34	0.336	0.344	0.329	0.346
9	0.375	0.381	0.373	0.372	0.388	0.387	0.388	0.386	0.373	0.383	0.316	0.311	0.308	0.319	0.321	0.321	0.315				0.19	0.187	0.191	0.198	0.205	0.199	0.198				0.313	0.302	0.304	0.312	0.317	0.31	0.311	0.308			0.342	0.338	0.324	0.333	0.348	0.343	0.349	0.336	0.354
9.25	0.38	0.386	0.378	0.378	0.393	0.394	0.395	0.392	0.379	0.388	0.322	0.317	0.314	0.325	0.327	0.328	0.322				0.194	0.19	0.194	0.201	0.209	0.204	0.202				0.32	0.308	0.311	0.318	0.324	0.314	0.317	0.314			0.347	0.344	0.331	0.338	0.353	0.349	0.355	0.341	0.361
9.5	0.388	0.392	0.383	0.384	0.397	0.397	0.4	0.398	0.384	0.394	0.328	0.324	0.32	0.332	0.334	0.334	0.328				0.197	0.194	0.198	0.205	0.213	0.207	0.206				0.326	0.314	0.317	0.325	0.33	0.321	0.323	0.32			0.355	0.349	0.337	0.347	0.361	0.355	0.361	0.345	0.366
9.75	0.392	0.397	0.388	0.387	0.402	0.401	0.405	0.404	0.389	0.399	0.334	0.33	0.326	0.338	0.34	0.34	0.333				0.201	0.197	0.202	0.209	0.218	0.212	0.21				0.332	0.319	0.323	0.331	0.336	0.327	0.328	0.326			0.358	0.352	0.341	0.35	0.365	0.361	0.365	0.351	0.371
10	0.396	0.401	0.392	0.393	0.406	0.404	0.404	0.405	0.393	0.403	0.34	0.335	0.331	0.343	0.346	0.345	0.339				0.205	0.202	0.205	0.212	0.221	0.216	0.213				0.337	0.325	0.328	0.336	0.341	0.332	0.334	0.332			0.362	0.354	0.344	0.353	0.369	0.365	0.369	0.355	0.376
10.25	0.396	0.403	0.389	0.396	0.41	0.404	0.403	0.409	0.396	0.407	0.345	0.341	0.336	0.348	0.351	0.352	0.344				0.21	0.205	0.21	0.216	0.225	0.219	0.218				0.343	0.33	0.333	0.341	0.346	0.338	0.34	0.337			0.366	0.357	0.345	0.359	0.372	0.369	0.374	0.359	0.381
10.5	0.398	0.407	0.391	0.398	0.413	0.408	0.409	0.413	0.399	0.411	0.35	0.346	0.34	0.353	0.357	0.356	0.349				0.214	0.209	0.215	0.22	0.229	0.223	0.222				0.348	0.334	0.337	0.346	0.351	0.342	0.345	0.341			0.369	0.36	0.349	0.364	0.375	0.373	0.377	0.365	0.384
10.75	0.401	0.409	0.395	0.402	0.415	0.41	0.411	0.413	0.4	0.413	0.355	0.35	0.345	0.358	0.361	0.362	0.355				0.218	0.214	0.22	0.225	0.233	0.227	0.225				0.353	0.339	0.342	0.351	0.356	0.346	0.349	0.346			0.372	0.363	0.353	0.367	0.378	0.376	0.382	0.367	0.386
11	0.404	0.412	0.399	0.404	0.419	0.412	0.414	0.415	0.403	0.416	0.359	0.355	0.349	0.363	0.366	0.367	0.359				0.224	0.218	0.224	0.229	0.238	0.231	0.229				0.357	0.343	0.346	0.356	0.36	0.351	0.354	0.35			0.374	0.366	0.355	0.37	0.381	0.379	0.385	0.371	0.389
11.25	0.406	0.414	0.402	0.404	0.421	0.414	0.418	0.418	0.405	0.417	0.365	0.361	0.354	0.368	0.371	0.372	0.364				0.228	0.223	0.229	0.234	0.243	0.235	0.233				0.362	0.347	0.35	0.359	0.365	0.355	0.358	0.354			0.377	0.37	0.358	0.372	0.383	0.383	0.388	0.375	0.393
11.5	0.408	0.416	0.407	0.406	0.421	0.419	0.422	0.421	0.407	0.421	0.369	0.365	0.358	0.372	0.376	0.377	0.37				0.233	0.228	0.234	0.239	0.247	0.239	0.237				0.366	0.351	0.353	0.363	0.369	0.359	0.362	0.358			0.381	0.374	0.362	0.373	0.385	0.385	0.389	0.378	0.396
11.75	0.41	0.416	0.409	0.408	0.421	0.422	0.422	0.421	0.409	0.422	0.372	0.369	0.36	0.375	0.379	0.38	0.373				0.238	0.232	0.238	0.241	0.25	0.244	0.242				0.371	0.355	0.357	0.367	0.373	0.362	0.367	0.362			0.385	0.374	0.365	0.375	0.385	0.388	0.393	0.38	0.399
12	0.41	0.416	0.408	0.408	0.421	0.421	0.423	0.422	0.411	0.423	0.375	0.371	0.362	0.377	0.38	0.383	0.376				0.243	0.238	0.243	0.247	0.256	0.248	0.246				0.375	0.359	0.36	0.371	0.376	0.366	0.371	0.365			0.386	0.378	0.368	0.376	0.388	0.389	0.394	0.381	0.4
12.25	0.41	0.416	0.407	0.408	0.421	0.422	0.423	0.423	0.41	0.422	0.376	0.371	0.362	0.378	0.381	0.384	0.376				0.248	0.243	0.249	0.251	0.26	0.252	0.252				0.378	0.362	0.364	0.374	0.379	0.369	0.374	0.367			0.388	0.378	0.369	0.379	0.387	0.391	0.396	0.38	0.401
12.5	0.41	0.415	0.407	0.408	0.42	0.421	0.423	0.423	0.41	0.423	0.376	0.371	0.362	0.378	0.381	0.384	0.376				0.254	0.248	0.255	0.256	0.266	0.258	0.256				0.38	0.363	0.365	0.376	0.381	0.371	0.376	0.368			0.387	0.379	0.369	0.38	0.388	0.393	0.397	0.38	0.402
12.75	0.41	0.415	0.407	0.407	0.42	0.421	0.423	0.423	0.409	0.422	0.376	0.371	0.362	0.378	0.381	0.384	0.376				0.259	0.254	0.261	0.262	0.271	0.262	0.262				0.381	0.364	0.366	0.377	0.382	0.373	0.377	0.369			0.387	0.379	0.369	0.38	0.388	0.392	0.397	0.38	0.401
13	0.409	0.416	0.406	0.407	0.42	0.421	0.423	0.423	0.409	0.421	0.376	0.371	0.362	0.378	0.381	0.384	0.376				0.265	0.26	0.267	0.268	0.276	0.267	0.267				0.381	0.364	0.366	0.377	0.382	0.373	0.378	0.369			0.386	0.379	0.368	0.379	0.387	0.392	0.397	0.38	0.399
13.25	0.409	0.415	0.406	0.407	0.421	0.42	0.423	0.423	0.409	0.421	0.377	0.372	0.362	0.378	0.38	0.384	0.377				0.271	0.265	0.273	0.273	0.282	0.273	0.271				0.381	0.364	0.366	0.377	0.382	0.373	0.378	0.369			0.386	0.378	0.367	0.379	0.387	0.391	0.396	0.379	0.4
13.5	0.408	0.414	0.406	0.407	0.421	0.421	0.422	0.422	0.409	0.42	0.376	0.371	0.361	0.378	0.38	0.384	0.377				0.276	0.271	0.279	0.278	0.288	0.277	0.277				0.381	0.364	0.366	0.377	0.382	0.373	0.378	0.368			0.385	0.378	0.368	0.379	0.386	0.39	0.395	0.379	0.399
13.75	0.408	0.414	0.406	0.406	0.421	0.421	0.423	0.422	0.408	0.42	0.376	0.372	0.362	0.377	0.381	0.384	0.376				0.281	0.276	0.285	0.283	0.293	0.282	0.282				0.381	0.363	0.366	0.377	0.381	0.373	0.378	0.368			0.383	0.378	0.368	0.378	0.386	0.389	0.394	0.378	0.399
14	0.409	0.416	0.407	0.406	0.422	0.421	0.423	0.424	0.409	0.42	0.377	0.372	0.362	0.378	0.381	0.384	0.377				0.287	0.282	0.291	0.287	0.299	0.286	0.288				0.381	0.364	0.366	0.377	0.382	0.373	0.378	0.368			0.384	0.378	0.368	0.378	0.386	0.39	0.395	0.378	0.399
14.25	0.409	0.416	0.407	0.407	0.422	0.421	0.424	0.424	0.409	0.42	0.377	0.372	0.362	0.378	0.382	0.384	0.377				0.293	0.288	0.296	0.294	0.304	0.29	0.293				0.381	0.364	0.366	0.377	0.382	0.373	0.379	0.368			0.384	0.378	0.367	0.378	0.386	0.389	0.394	0.378	0.4
14.5	0.409	0.416	0.407	0.407	0.422	0.421	0.424	0.424	0.409	0.421	0.378	0.372	0.363	0.378	0.382	0.384	0.378				0.298	0.293	0.302	0.299	0.309	0.295	0.298				0.382	0.363	0.366	0.377	0.382	0.373	0.378	0.368			0.384	0.377	0.367	0.377	0.386	0.389	0.394	0.378	0.399
14.75	0.41	0.416	0.408	0.408	0.422	0.422	0.424	0.424	0.409	0.421	0.378	0.373	0.363	0.379	0.382	0.385	0.378				0.304	0.298	0.308	0.305	0.315	0.299	0.303				0.382	0.363	0.366	0.376	0.382	0.373	0.378	0.369			0.384	0.377	0.367	0.378	0.386	0.389	0.393	0.378	0.398
15	0.41	0.416	0.408	0.409	0.423	0.422	0.425	0.425	0.41	0.422	0.378	0.373	0.363	0.379	0.383	0.385	0.379				0.31	0.304	0.315	0.311	0.32	0.304	0.307				0.382	0.364	0.367	0.377	0.382	0.374	0.379	0.369			0.384	0.378	0.367	0.378	0.386	0.389	0.393	0.377	0.399
15.25	0.41	0.417	0.408	0.409	0.423	0.422	0.425	0.426	0.41	0.422	0.378	0.374	0.363	0.379	0.383	0.385	0.379				0.315	0.309	0.32	0.316	0.325	0.309	0.313				0.382	0.364	0.367	0.377	0.382	0.374	0.379	0.369			0.383	0.378	0.367	0.378	0.386	0.388	0.393	0.378	0.398
15.5	0.41	0.418	0.408	0.41	0.424	0.423	0.426	0.426	0.41	0.422	0.379	0.374	0.364	0.379	0.383	0.386	0.379				0.32	0.315	0.326	0.321	0.331	0.314	0.318				0.382	0.364	0.367	0.377	0.382	0.374	0.379	0.369			0.384	0.378	0.367	0.378	0.386	0.389	0.393	0.377	0.398
15.75	0.411	0.418	0.409	0.41	0.424	0.423	0.426	0.427	0.411	0.423	0.379	0.374	0.364	0.38	0.383	0.386	0.379				0.326	0.32	0.332	0.327	0.336	0.318	0.323				0.382	0.364	0.367	0.378	0.382	0.374	0.379	0.369			0.384	0.378	0.367	0.377	0.386	0.389	0.393	0.378	0.398
16	0.412	0.419	0.41	0.41	0.425	0.425	0.427	0.428	0.412	0.424	0.379	0.374	0.364	0.38	0.383	0.386	0.379				0.332	0.325	0.337	0.332	0.341	0.323	0.327				0.382	0.364	0.367	0.377	0.382	0.374	0.38	0.369			0.384	0.378	0.367	0.378	0.386	0.389	0.393	0.377	0.398
16.25	0.412	0.42	0.41	0.41	0.426	0.425	0.427	0.428	0.412	0.424	0.379	0.374	0.364	0.38	0.384	0.386	0.38				0.336	0.331	0.342	0.337	0.346	0.327	0.332				0.382	0.364	0.368	0.378	0.383	0.374	0.379	0.37			0.384	0.377	0.367	0.378	0.385	0.389	0.392	0.377	0.398
16.5	0.413	0.42	0.41	0.411	0.426	0.425	0.427	0.429	0.412	0.424	0.379	0.374	0.364	0.38	0.384	0.386	0.38				0.341	0.336	0.348	0.342	0.351	0.332	0.336				0.382	0.365	0.368	0.378	0.382	0.375	0.379	0.37			0.384	0.377	0.367	0.378	0.385	0.388	0.393	0.377	0.398
16.75	0.414	0.421	0.411	0.412	0.426	0.426	0.429	0.43	0.413	0.425	0.38	0.374	0.364	0.38	0.384	0.387	0.38				0.346	0.341	0.354	0.346	0.356	0.336	0.341				0.382	0.365	0.368	0.378	0.383	0.375	0.379	0.37			0.384	0.377	0.367	0.377	0.385	0.389	0.393	0.377	0.398
17	0.413	0.421	0.411	0.411	0.427	0.425	0.429	0.43	0.413	0.425	0.38	0.374	0.364	0.38	0.384	0.386	0.38				0.351	0.346	0.358	0.351	0.361	0.34	0.346				0.382	0.365	0.368	0.378	0.383	0.375	0.38	0.37			0.383	0.377	0.367	0.377	0.385	0.389	0.392	0.377	0.398
17.25	0.414	0.422	0.411	0.412	0.427	0.426	0.429	0.431	0.413	0.426	0.379	0.375	0.364	0.38	0.384	0.386	0.38				0.356	0.35	0.363	0.356	0.366	0.344	0.35				0.382	0.365	0.368	0.378	0.383	0.375	0.38	0.37			0.383	0.377	0.366	0.377	0.385	0.389	0.392	0.377	0.398
17.5	0.414	0.422	0.412	0.413	0.428	0.426	0.43	0.43	0.414	0.426	0.379	0.374	0.364	0.38	0.384	0.386	0.38				0.361	0.355	0.368	0.36	0.371	0.348	0.354				0.383	0.365	0.367	0.379	0.382	0.375	0.38	0.37			0.384	0.377	0.366	0.377	0.385	0.389	0.393	0.376	0.398
17.75	0.415	0.423	0.413	0.413	0.429	0.427	0.431	0.432	0.414	0.426	0.38	0.375	0.364	0.38	0.384	0.386	0.38				0.366	0.359	0.373	0.364	0.375	0.352	0.359				0.383	0.365	0.368	0.378	0.383	0.375	0.38	0.37			0.384	0.377	0.366	0.378	0.385	0.388	0.392	0.377	0.398
18	0.415	0.425	0.413	0.413	0.429	0.428	0.431	0.434	0.415	0.427	0.38	0.375	0.365	0.38	0.384	0.387	0.38				0.371	0.364	0.378	0.368	0.38	0.356	0.363				0.383	0.365	0.368	0.379	0.383	0.375	0.38	0.37			0.384	0.377	0.366	0.378	0.385	0.389	0.392	0.377	0.398
18.25	0.416	0.425	0.414	0.413	0.429	0.428	0.431	0.433	0.415	0.427	0.38	0.375	0.364	0.38	0.384	0.387	0.38				0.375	0.369	0.382	0.373	0.383	0.36	0.367				0.382	0.365	0.368	0.378	0.383	0.375	0.38	0.37			0.384	0.377	0.367	0.377	0.385	0.389	0.392	0.377	0.398
18.5	0.417	0.426	0.414	0.414	0.43	0.429	0.432	0.434	0.416	0.428	0.38	0.375	0.365	0.38	0.384	0.387	0.381				0.379	0.372	0.387	0.376	0.388	0.363	0.372				0.383	0.366	0.368	0.379	0.383	0.376	0.381	0.371			0.385	0.377	0.367	0.378	0.385	0.389	0.392	0.378	0.398
18.75	0.417	0.425	0.415	0.415	0.43	0.428	0.432	0.434	0.416	0.428	0.38	0.375	0.365	0.38	0.384	0.387	0.38				0.382	0.375	0.39	0.379	0.391	0.366	0.375				0.383	0.365	0.368	0.379	0.383	0.376	0.381	0.371			0.385	0.377	0.367	0.378	0.385	0.389	0.393	0.378	0.399
19	0.417	0.426	0.415	0.415	0.43	0.429	0.433	0.434	0.416	0.428	0.38	0.374	0.365	0.38	0.384	0.387	0.38				0.384	0.378	0.393	0.383	0.393	0.369	0.377				0.383	0.366	0.368	0.379	0.383	0.376	0.381	0.371			0.385	0.378	0.368	0.378	0.385	0.389	0.393	0.377	0.399
19.25	0.418	0.426	0.415	0.415	0.431	0.429	0.433	0.434	0.417	0.428	0.38	0.375	0.365	0.38	0.385	0.387	0.38				0.386	0.38	0.395	0.385	0.396	0.371	0.38				0.383	0.366	0.368	0.379	0.382	0.376	0.381	0.371			0.385	0.377	0.367	0.378	0.386	0.39	0.393	0.378	0.399
19.5	0.418	0.426	0.415	0.415	0.431	0.43	0.434	0.436	0.417	0.43	0.38	0.375	0.365	0.38	0.384	0.387	0.381				0.388	0.381	0.396	0.386	0.398	0.373	0.382				0.383	0.366	0.368	0.379	0.383	0.376	0.381	0.371			0.385	0.377	0.367	0.378	0.386	0.389	0.393	0.378	0.399
19.75	0.418	0.426	0.415	0.416	0.432	0.43	0.434	0.435	0.418	0.43	0.38	0.375	0.365	0.38	0.385	0.387	0.381				0.389	0.382	0.398	0.387	0.399	0.375	0.383				0.383	0.366	0.368	0.379	0.383	0.376	0.381	0.371			0.386	0.378	0.367	0.378	0.386	0.39	0.394	0.378	0.4
20	0.419	0.427	0.416	0.416	0.431	0.431	0.434	0.435	0.417	0.43	0.38	0.374	0.365	0.38	0.385	0.387	0.381				0.389	0.382	0.398	0.387	0.4	0.375	0.383				0.383	0.365	0.368	0.379	0.383	0.376	0.38	0.371			0.386	0.378	0.367	0.378	0.386	0.39	0.394	0.378	0.4
20.25	0.419	0.427	0.416	0.415	0.432	0.431	0.435	0.435	0.418	0.431	0.38	0.375	0.365	0.38	0.385	0.387	0.381				0.39	0.382	0.398	0.388	0.4	0.376	0.384				0.383	0.365	0.368	0.379	0.383	0.376	0.381	0.371			0.386	0.378	0.368	0.379	0.386	0.39	0.393	0.379	0.4
20.5	0.419	0.428	0.416	0.416	0.432	0.431	0.435	0.436	0.418	0.43	0.381	0.375	0.365	0.38	0.385	0.387	0.381				0.39	0.382	0.398	0.388	0.4	0.376	0.384				0.383	0.365	0.368	0.379	0.383	0.376	0.381	0.371			0.386	0.378	0.368	0.379	0.386	0.391	0.394	0.379	0.401
20.75	0.42	0.429	0.416	0.414	0.432	0.431	0.435	0.438	0.418	0.431	0.381	0.375	0.365	0.38	0.385	0.387	0.381				0.39	0.382	0.398	0.388	0.4	0.376	0.384				0.383	0.366	0.368	0.379	0.383	0.376	0.381	0.371			0.386	0.378	0.368	0.379	0.386	0.391	0.394	0.379	0.401
21	0.419	0.428	0.417	0.416	0.432	0.431	0.434	0.435	0.418	0.43	0.381	0.374	0.365	0.38	0.385	0.387	0.381				0.389	0.382	0.398	0.387	0.4	0.376	0.384				0.383	0.366	0.368	0.379	0.383	0.376	0.381	0.371			0.387	0.378	0.368	0.379	0.387	0.391	0.394	0.379	0.401
21.25	0.42	0.428	0.417	0.417	0.432	0.432	0.435	0.436	0.418	0.43	0.381	0.374	0.365	0.38	0.385	0.387	0.381				0.389	0.382	0.398	0.388	0.4	0.376	0.384				0.383	0.366	0.368	0.379	0.382	0.376	0.381	0.371			0.387	0.378	0.368	0.379	0.386	0.391	0.394	0.379	0.402
21.5	0.42	0.428	0.417	0.416	0.432	0.432	0.435	0.436	0.418	0.43	0.381	0.374	0.365	0.38	0.385	0.387	0.381				0.389	0.382	0.398	0.387	0.4	0.376	0.384				0.383	0.366	0.368	0.379	0.383	0.376	0.381	0.371			0.387	0.378	0.368	0.379	0.387	0.391	0.395	0.379	0.402
21.75	0.42	0.429	0.418	0.417	0.433	0.432	0.435	0.439	0.419	0.431	0.381	0.375	0.365	0.38	0.385	0.387	0.382				0.39	0.382	0.398	0.388	0.4	0.376	0.385				0.383	0.366	0.368	0.379	0.383	0.376	0.381	0.371			0.388	0.379	0.369	0.38	0.387	0.392	0.395	0.38	0.402
22	0.42	0.43	0.418	0.417	0.433	0.432	0.435	0.439	0.419	0.431	0.381	0.374	0.365	0.38	0.385	0.387	0.382				0.389	0.382	0.398	0.387	0.4	0.376	0.385				0.383	0.366	0.368	0.379	0.383	0.376	0.381	0.371			0.388	0.379	0.369	0.38	0.387	0.392	0.395	0.38	0.402
22.25	0.42	0.429	0.418	0.416	0.433	0.433	0.436	0.44	0.419	0.432	0.381	0.374	0.365	0.38	0.385	0.387	0.382				0.389	0.382	0.398	0.387	0.4	0.376	0.384				0.383	0.366	0.368	0.379	0.383	0.376	0.381	0.371			0.388	0.379	0.369	0.38	0.388	0.392	0.395	0.38	0.402
22.5	0.419	0.43	0.418	0.418	0.433	0.433	0.436	0.438	0.419	0.431	0.381	0.375	0.365	0.38	0.385	0.387	0.382				0.389	0.382	0.398	0.387	0.4	0.376	0.385				0.383	0.366	0.368	0.379	0.383	0.376	0.381	0.371			0.388	0.379	0.37	0.38	0.388	0.392	0.395	0.381	0.402
22.75	0.42	0.43	0.418	0.417	0.433	0.433	0.436	0.438	0.419	0.431	0.381	0.374	0.365	0.38	0.385	0.387	0.382				0.389	0.382	0.398	0.387	0.4	0.376	0.384				0.383	0.366	0.368	0.379	0.383	0.377	0.381	0.371			0.389	0.379	0.369	0.38	0.388	0.392	0.395	0.381	0.402
23	0.42	0.429	0.417	0.417	0.433	0.432	0.435	0.438	0.418	0.431	0.381	0.374	0.364	0.38	0.385	0.387	0.382				0.388	0.381	0.397	0.387	0.399	0.376	0.384				0.383	0.365	0.368	0.379	0.382	0.376	0.381	0.37			0.389	0.379	0.369	0.38	0.388	0.392	0.395	0.38	0.402
23.25	0.42	0.429	0.417	0.417	0.433	0.432	0.435	0.438	0.419	0.431	0.382	0.374	0.365	0.38	0.385	0.387	0.382				0.388	0.381	0.397	0.386	0.399	0.376	0.384				0.383	0.365	0.368	0.378	0.382	0.376	0.381	0.371			0.389	0.379	0.369	0.38	0.388	0.392	0.395	0.38	0.402
23.5	0.42	0.429	0.417	0.417	0.433	0.432	0.435	0.438	0.419	0.431	0.381	0.374	0.364	0.38	0.385	0.387	0.381				0.388	0.381	0.397	0.386	0.399	0.376	0.384				0.382	0.365	0.368	0.378	0.382	0.376	0.381	0.37			0.389	0.379	0.369	0.38	0.388	0.392	0.395	0.38	0.402
23.75	0.419	0.429	0.418	0.417	0.433	0.432	0.435	0.439	0.419	0.431	0.381	0.374	0.365	0.38	0.385	0.387	0.382				0.388	0.381	0.397	0.386	0.399	0.376	0.384				0.382	0.365	0.368	0.379	0.382	0.377	0.381	0.371			0.389	0.379	0.369	0.38	0.388	0.392	0.395	0.38	0.403

## Sheet: ED Fig. 1B
PFU/mL	EV			CapRelEbc
T2	10000000	10000000	100000000	10000000	10000000	100000000
T3	1000000000	1000000000	100000000	1000000000	1000000000	1000000000
T4	1000000000	1000000000	1000000000	1000000000	1000000000	1000000000
T5	1000000000	1000000000	1000000000	1000000000	1000000000	1000000000
T6	1000000000	1000000000	10000000000	1000000000	1000000000	10000000000
T7	10000000000	10000000000	10000000000	1000000	1000000	100000
RB69	100000000	100000000	100000000	100000000	100000000	100000000
SECphi17	1000000000	10000000000	1000000000	100000000	10000000000	1000000000
SECphi18	10000000000	10000000000	10000000000	10000000000	10000000000	10000000000
SECphi27	10000000000	10000000000	10000000000	10000000000	10000000000	10000000000
lambda-vir	100000000	100000000	100000000	100000000	100000000	100000000
lust	10000000000	100000000000	10000000000	10000000000	10000000000	10000000000

## Sheet: ED Fig. 1C
PFU/mL	EV	CapRelEbc	CapRelEbc-Y153A
T7	10000000000	100000	10000000000
	10000000000	10000	10000000000
	10000000000	10000	10000000000

[truncated: 7 more sheets: ED Fig. 1E, ED Fig. 1H, ED Fig. 2B, ED Fig. 4F, ED Fig. 4G, ED Fig. 4H, ED Fig. 5C]
